# Supplementary material for: Comparative assessment of Graves’ disease and main extrathyroidal manifestation, Graves’ ophthalmopathy, by non-targeted metabolite profiling of blood and orbital tissue
Source: Sci Rep. 2018 Jun 18;8:9262. doi: 10.1038/s41598-018-27600-0 (PMC6006143; doi:10.1038/s41598-018-27600-0)
Supplement: Supplementary file 1 — Supplementary information [file 41598_2018_27600_MOESM1_ESM.csv]

Disease	Graves' disease	Rheumatoid Arthritis			systemic lupus erythematosus	Behcet' disease			Multiple sclerosis		Neuromyelitis Optica Spectrum Disorder	Coeliac disease
Matrix	Plasma	Serum	Urine	Synovial Fluiud	Serum	Serum	Urine	Synovial Fluiud	Serum	CSF	CSF	Urine	Serum
Biomarekr	1,5-anhydroglucitol
	2-(4-hydroxyphenyl)ethanol
	Fumaric acid
	Gluconic acid lactone						Gluconic acid lactone
	Glucose								Glucose	Glucose		Glucose	Glucose
	Glycerol			Glycerol	Glycerol
	Mannose						Mannose			Mannose
	Pelargonic acid
	Pentadecanoic acid
	Proline
	Pyruvate									Pyruvate
	Threose									Threose	Threose
					2-hydroxyisobutyrate
					Acetate				Selenium	Acetate
					Bilirubin
					Citrate
					Glutamate			Glutamate		Glutamate		Glutamate	Glutamate
					Linoleic acid	Linoleic acid
					Phenylalaine					Phenylalaine	Phenylalaine
					Prolinebetain
					Propylparaben
				Tryptophan	Tryptophan
													Pyruvae
		Lactate							Lactate	Lactate	Lactate		Lactate
									Alanine	Alanine
				Lysine						Lysine
								Valine	Valine	Valine		Valine	Valine
									Leucine	Leucine		Leucine	Leucine
									Isoleucine	Isoleucine
										Tyrosine
										Choline			Choline
				Glutamine					Glutamine	Glutamine
						Fructose				Fructose
										Penylalaine
									Creatine	Creatine		Creatine	Creatine
										Sorbitol
										Myo-inositol
		Aspartate								Aspartate
										Formate
												Phenylacrtylglycine
				Succinate
				Octodecanol
		Asparagine	Asparagine	Asparagine
				Salicylaldehyde
				Citrulline			Citrulline
				Tyrosine
				Uracil
				Ribitol
				Xylose
				Ribose
				Mystric acid
				Palmitoleic acid
				Ethanolamine
				Isopalmitic acid
			Taurocholic acid
			Hippurate
			Glycocholic acid
			Chenodeoxycholic acid
		Glyceric acid
		Hypoxanthine					Hypoxanthine
		Threonic acid
		Methionine
		Cholesterol
		Glyceraldehyde
		Homoserine
								Citramalate
						Decanoic acid
						Tagatose
						Oleic acid
							Guanine
							Pyrrole-2-carboxylate
							3-hydroxypyridine
							Galactonate
							Isothreonate
										1-monopalmitin	1-monopalmitin
										1-monostearin	1-monostearin
										Inosine	Inosine
